# Supplementary material for: Transcription-induced formation of extrachromosomal DNA during yeast ageing
Source: PLoS Biol. 2019 Dec 3;17(12):e3000471. doi: 10.1371/journal.pbio.3000471 (PMC6890164; doi:10.1371/journal.pbio.3000471)
Supplement: S1 Table — (XLSX) [file pbio.3000471.s006.xlsx]

## Sheet: Table S1 - Strains
Strains used in this study
Strain number	Strain name	Genotype	Species	Reference
UCC5179	MEP - WT a haploid	MAT a ade2::hisG his3 leu2 lys2 ura3ΔO trp1Δ63 hoD::SCW11pr-Cre-EBD78-NatMX loxP-UBC9-loxP-LEU2 loxP-CDC20-Intron-loxP-HPHMX	S. cerevisiae S288C	Lindstrom and Gottschling (2009)
UCC5181	MEP - WT α haploid	MAT α ade2::hisG his3 leu2 met15Δ::ADE2 ura3ΔO trp1Δ63 hoD::SCW11pr-Cre-EBD78-NatMX loxP-UBC9-loxP-LEU2 loxP-CDC20-Intron-loxP-HPHMX	S. cerevisiae S288C	Lindstrom and Gottschling (2009)
YCC496	MEP - WT diploid	MATa/MATα ade2::hisG his3 leu2 lys2 met15Δ::ADE2 ura3ΔO trp1Δ63 hoD::SCW11pr-Cre-EBD78-NatMX loxP-UBC9-loxP-LEU2 loxP-CDC20-Intron-loxP-HPHMX	S. cerevisiae S288C	Lindstrom and Gottschling (2009)
YJH1069	MEP - spt3Δ diploid	MATa/α ade2::hisG his3 leu2 lys2/+ met15Δ::ADE2/+ ura3ΔO trp1Δ63 hoD::SCW11pr-Cre-EBD78-NatMX loxP-UBC9-loxP-LEU2 loxP-CDC20-Intron-loxP-HPHMX spt3Δ::TRP1	S. cerevisiae S288C	this study
YMK59	MEP - yku70Δ diploid	MATa/MATα ade2::hisG his3 leu2 lys2/+ met15Δ::ADE2/+ ura3ΔO trp1Δ63 hoD::SCW11pr-Cre-EBD78-NatMX loxP-UBC9-loxP-LEU2 loxP-CDC20-Intron-loxP-HPHMX yku70::TRP1	S. cerevisiae S288C	this study
YMK62	MEP - bud6Δ diploid	MATa/MATα ade2::hisG his3 leu2 lys2/+ met15Δ::ADE2/+ ura3ΔO trp1Δ63 hoD::SCW11pr-Cre-EBD78-NatMX loxP-UBC9-loxP-LEU2 loxP-CDC20-Intron-loxP-HPHMX bud6::TRP1	S. cerevisiae S288C	this study
YJH1414	MEP dnl4Δ diploid	MATa/MATα ade2::hisG his3 leu2 lys2/+ met15Δ::ADE2/+ ura3ΔO trp1Δ63 hoD::SCW11pr-Cre-EBD78-NatMX loxP-UBC9-loxP-LEU2 loxP-CDC20-Intron-loxP-HPHMX dnl4::URA3	S. cerevisiae S288C	this study
YMK23	MEP exo1Δ diploid	MATa/MATα ade2::hisG his3 leu2 lys2/+ met15Δ::ADE2/+ ura3ΔO trp1Δ63 hoD::SCW11pr-Cre-EBD78-NatMX loxP-UBC9-loxP-LEU2 loxP-CDC20-Intron-loxP-HPHMX exo1Δ::TRP1	S. cerevisiae S288C	this study
YJH1305	MEP sae2Δ diploid	MATa/MATα ade2::hisG his3 leu2 lys2/+ met15Δ::ADE2/+ ura3ΔO trp1Δ63 hoD::SCW11pr-Cre-EBD78-NatMX loxP-UBC9-loxP-LEU2 loxP-CDC20-Intron-loxP-HPHMX sae2Δ::TRP1	S. cerevisiae S288C	this study
YMK43	MEP sae2Δ diploid 2	MATa/MATα ade2::hisG his3 leu2 lys2/+ met15Δ::ADE2/+ ura3ΔO trp1Δ63 hoD::SCW11pr-Cre-EBD78-NatMX loxP-UBC9-loxP-LEU2 loxP-CDC20-Intron-loxP-HPHMX sae2Δ::kanMX4	S. cerevisiae S288C	this study
YJH1462	MEP sae2Δ diploid 3	MATa/MATα ade2::hisG his3 leu2 lys2/+ met15Δ::ADE2/+ ura3ΔO trp1Δ63 hoD::SCW11pr-Cre-EBD78-NatMX loxP-UBC9-loxP-LEU2 loxP-CDC20-Intron-loxP-HPHMX sae2Δ::URA3[reversed]	S. cerevisiae S288C	this study
YJH1310	MEP mus81Δ diploid	MATa/MATα ade2::hisG his3 leu2 lys2/+ met15Δ::ADE2/+ ura3ΔO trp1Δ63 hoD::SCW11pr-Cre-EBD78-NatMX loxP-UBC9-loxP-LEU2 loxP-CDC20-Intron-loxP-HPHMX mus81Δ::TRP1	S. cerevisiae S288C	this study
YJH1315	MEP yen1Δ diploid	MATa/MATα ade2::hisG his3 leu2 lys2/+ met15Δ::ADE2/+ ura3ΔO trp1Δ63 hoD::SCW11pr-Cre-EBD78-NatMX loxP-UBC9-loxP-LEU2 loxP-CDC20-Intron-loxP-HPHMX yen1Δ::TRP1	S. cerevisiae S288C	this study
YMK11	MEP slx4Δ diploid	MATa/MATα ade2::hisG his3 leu2 lys2/+ met15Δ::ADE2/+ ura3ΔO trp1Δ63 hoD::SCW11pr-Cre-EBD78-NatMX loxP-UBC9-loxP-LEU2 loxP-CDC20-Intron-loxP-HPHMX slx4::URA3	S. cerevisiae S288C	this study
YMK1453	MEP mre11H125N diploid	MATa/MATα ade2::hisG his3 leu2 lys2/+ met15Δ::ADE2/+ ura3ΔO trp1Δ63 hoD::SCW11pr-Cre-EBD78-NatMX loxP-UBC9-loxP-LEU2 loxP-CDC20-Intron-loxP-HPHMX mre11H125N-URA3/mre11::TRP1	S. cerevisiae S288C	this study
YRH35	MEP PGAL1-3HA heterozygote	ade2::hisG/ade2::MET15 met15::ADE2/met15Δ0 trp1Δ63 his3 leu2 ura3Δ0 hoD::SCW11pr-Cre-EBD78-KanMX/hoD::SCW11pr-Cre-EBD78-NatMX loxP-UBC9-loxP-LEU2 loxP-CDC20-Intron-loxP-HPHMX cup1::15xPgal-HA-ADE2/CUP1	S. cerevisiae S288C	Hull et al. (2017)
YJH1372	MEP 3xCUP1 heterozygote	ade2::hisG/ade2::MET15 met15::ADE2/met15Δ0 trp1Δ63 his3 leu2 ura3Δ0 hoD::SCW11pr-Cre-EBD78-KanMX/hoD::SCW11pr-Cre-EBD78-NatMX loxP-UBC9-loxP-LEU2 loxP-CDC20-Intron-loxP-HPHMX cup1::[3xCUP1]-ADE2/cup1::kanMX6	S. cerevisiae S288C	this study
YMK132	PGAL1-3HA	MATa his3Δ1 leu2Δ0 met15Δ0 ura3Δ0 ade2::MET25 cup1::17x[PGAL1-3HA]-ADE2 pRS316-CUP1	S. cerevisiae S288C	Hull et al. (2017)
YMK128	PGAL1-3HA sae2Δ	MATa his3Δ1 leu2Δ0 met15Δ0 ura3Δ0 ade2::MET25 cup1::17x[PGAL1-3HA]-ADE2 sae2::NatMX6 pRS316-CUP1	S. cerevisiae S288C	this study
YMK130	PGAL1-3HA mus81Δ	MATa his3Δ1 leu2Δ0 met15Δ0 ura3Δ0 ade2::MET25 cup1::17x[PGAL1-3HA]-ADE2 mus81::NatMX6 pRS316-CUP1	S. cerevisiae S288C	this study
YMK83	PGAL1-3HA rad52Δ	MATa his3Δ1 leu2Δ0 met15Δ0 ura3Δ0 ade2::MET25 cup1::17x[PGAL1-3HA]-ADE2 rad52::NatMX6 pRS316-CUP1	S. cerevisiae S288C	this study
