# Supplementary material for: Transcription-induced formation of extrachromosomal DNA during yeast ageing
Source: PLoS Biol. 2019 Dec 3;17(12):e3000471. doi: 10.1371/journal.pbio.3000471 (PMC6890164; doi:10.1371/journal.pbio.3000471)
Supplement: S2 Table — (XLSX) [file pbio.3000471.s007.xlsx]

## Sheet: Table S2 - Oligonucleotides
Primers used in this study
Primer number	Primer name	Sequence	Primer use
oJH1565	CUP1 F3b FRT	CACTGTTACCATCGAT GAAGTTCCTATTCtctagaaaGtATAGGAACTTC ATTCATGGTACCCGCTGCTGAA	CUP1 FRT construct
oJH1567	CUP1 R11	AACTGACCATgcggccgc GAAGTTCCTATaCtttctagaGAATAGGAACTTC GCCGCGAATTCAGATCTGTC	CUP1 FRT construct
oJH1653	ARSH F1	atggtcatag agatct CGGATCGCTTGCCTGTAACTTAC	CUP1 FRT ASH4 construct
oJH1654	ARSH R1	atggtcatag gaattc AAGACTCTAGGGGGATCGCCAA	CUP1 FRT ASH4 construct
oJH1597	Pgal1-10 F2	tcgtattagt gagctc TTATATTGAATTTTCAAAAATTCTTAC	Pgal-FLP construct
oJH1596	Pgal1-10 R2	ATTTTGGAAG gcatgc TATAGTTTTTTCTCCTTGACGTT	Pgal-FLP construct
oJH1561	2um F1	atggtcatag gagctc AAATCTGTGCAGATCACATGTCA	Pgal-FLP construct
oJH1562	2um R1	atggtcatag gcggccgc a TATGCGTCTATTTATGTAGGATGAAAG	2um probe with oJH1561
oJH1603	FLP R2	ATGGTCTCGAGGATCCGAGCGCTTCCGAAAATGCA	Pgal-FLP construct
oJH1352	SPT3 UP45 1	GTGCATACAAGGTACCGTGCCAAAATTCAAGAGATTAGGGCAGGA CGGATCCCCGGGTTAATTAAG	Deletion
oJH1353	SPT3 DN45 1	CCAGAAGGAAACCCATGCACCTCCATGATGAAATTATACAAAAAT GAATTCGAGCTCGTTTAAAC	Deletion
oJH1576	YKU70 UP45 1	TGATTTGTTAAGTGACTCTAAGCCTGATTTTAAAACGGGAATATT CGGATCCCCGGGTTAATTAAG	Deletion
oJH1577	YKU70 DN45 1	AAATATTGTATGTAACGTTATAGATATGAAGGATTTCAATCGTCT GAATTCGAGCTCGTTTAAAC	Deletion
oMK23	BUD6 UP45	GGCTGCCAAATTGGTGTAGTAATCCTCGTATTATTTTAAAATTAGCGGATCCCCGGGTTAATTAAG	Deletion
oMK24	BUD6 DN45	AAAGCACTAATCTCTTTTCCGTTAGCTTTCATAAAATTAGTGTATGAATTCGAGCTCGTTTAAAC	Deletion
oJH64	DNL4 F1 UP45	AATAAAAATCTAGAACTGAAGGAAATAGTAACGGATTATTTAGGTCGGATCCCCGGGTTAATTAAG	Deletion
oJH65	DNL4 R1 DN45	GTATTAAATAAACTTCAAAAAATTAAGCCTCCGCAAAACGCACCAGAATTCGAGCTCGTTTAAAC	Deletion
oJH1590	EXO1 UP45 1	ATTAAAATAAAAGGAGCTCGAAAAAACTGAAAGGCGTAGAAAGGA CGGATCCCCGGGTTAATTAAG	Deletion
oJH1591	EXO1 DN45 2	ATTTGAAAAATATACCTCCGATATGAAACGTGCAGTACTTAACTT GAATTCGAGCTCGTTTAAAC	Deletion
oJH311	SAE2 F1 UP45	TGCATTTCCATCCATGCTGTAAGCCATTAGGTGTTTGTATGTGAGCGGATCCCCGGGTTAATTAAG	Deletion
oJH312	SAE2 R1 DN45	AAAATGTATTTGAAGTAATGAATAAAGAATGATGATCGCTGGCGTGAATTCGAGCTCGTTTAAAC	Deletion
oRH69	SAE2 F2 Up45	AAAATGTATTTGAAGTAATGAATAAAGAATGATGATCGCTGGCGTCGGATCCCCGGGTTAATTAAG	Deletion -marker reversed
oRH70	SAE2 R2 Dn45	TGCATTTCCATCCATGCTGTAAGCCATTAGGTGTTTGTATGTGAGGAATTCGAGCTCGTTTAAAC	Deletion - marker reversed
oJH1668	MRE11 F2	TCAAATAGAGGATGAACAGATGTGA	Mobilise mre11 H125N and
oJH1669	MRE11 URA3 insertion	CTTGGTTATAAATAGGATATAATATAATATAGGGATCAAGTACAA CGCTTTTCAATTCAATTCATCA	URA3 marker from pTP178
			to transform in mre11Δ
oRH1	Mus81 F1	AAGTTTCAAAGGATTGATACGAACACACATTCCTAGCATGAAAGCCGGATCCCCGGGTTAATTAAG	Deletion
oRH2	Mus81 R1	TTTTTTCTTTATAAAACCTTGCAGGGATGACTATATTTCAAATTGGAATTCGAGCTCGTTTAAAC	Deletion
oCJ157	Yen1 up 45	TATTGCATTTTACCTACTTGTATATTCTGGATACTGCACAAGAAAATGCGGATCCCCGGGTTAATTAAG	Deletion
oCJ158	Yen1 dn 45	GCGATCAACTGTGGTGGCGGATTTTTTGACGCTGTGCCCGTTAACGAATTCGAGCTCGTTTAAAC	Deletion
oRH3	Slx4 F1	TCTGTTCCATAATAATAACCAGTAGTTCAGTTGGGGAACTTAATACGGATCCCCGGGTTAATTAAG	Deletion
oRH4	Slx4 R1	TGTTTTGTTTTGTTTTTGTTTTGTCAAATTCTCAATCATTCGGCAGAATTCGAGCTCGTTTAAAC	Deletion
oJH1083	CUP1 F3b	CACTGTTACCATCGATaCTCGAGGATCCCGGGATTCATGGTACCCGCTGCTGAA	CUP1 eccDNA probe
oJH1084	CUP1 R3B	AACTGACCATgcggccgcGAATTCAGATCTGTCGACGCCGGCTTTTTTTTTTTTTTTTATTCGA	CUP1 eccDNA probe
oJH160	NTS1 F1	AAGTGGGTACTGGCAGGAGCCGGGG	ERC probe
oJH164	NTS1 R1	TTCTAGTTTCTTGGCTTCCTATGCT	ERC probe
oJH656	MUT204 R1	ATTGAGGCATCACTGACAACA	MUT204 probe
oJH657	MUT204 F1	GACCTCCATTCTGTCTTCTCTGT	MUT204 probe
oJH3	ACT1 F1	GGTATGTGTAAAGCCGGTTTTGC	ACT1 probe
oJH4	ACT1 R1	GGACCACTTTCGTCGTATTCTTG	ACT1 probe
oJH1299	3HA F2	TCTTTTACCCATACGATGTTCCT	3HA ORF probe
oJH1109	Pgal1-10 F1	TCGTATTAGTACTAGTTTATATTGAATTTTCAAAAATTCTTAC	Pgal-HA allele probe
oJH1300	3HA R2 T7	GGATCCTAATACGACTCACTATAGGGAGAGGATCAGCACTGAGCAGCGTAATC	Pgal-HA allele and 3HA ORF probes
oJH1306	CUP1 F10	ATGTTCAGCGAATTAATTAACTTCCA	CUP1 ORF probe
oJH1273	CUP1 F8	AACTGACCATGCATGCTAGTTAGAAAAAGACATTTTTGCTGT	Pcup-CUP1 allele probe
oJH1307	CUP1 R10-T7	GGATCCTAATACGACTCACTATAGGGAGAGGATCATTTCCCAGAGCAGCATGA	Pcup-CUP1 allele and CUP1 ORF probes
