# Supplementary material for: Transcription-induced formation of extrachromosomal DNA during yeast ageing
Source: PLoS Biol. 2019 Dec 3;17(12):e3000471. doi: 10.1371/journal.pbio.3000471 (PMC6890164; doi:10.1371/journal.pbio.3000471)
Supplement: S3 Table — (XLSX) [file pbio.3000471.s008.xlsx]

## Sheet: Table S3 - Plasmids
Plasmids used and generated in this study.
Plasmid	Plasmid name	Description	Reference
number
pJH27	pFA6a KanMX6		Longtine et al. (1998)
pJH36	pFA6a NatMX6		Longtine et al. (1998)
pJH9	pFA6a TRP1		Longtine et al. (1998)
pJH73	pFA6a URA3		Houseley and Tollervey (2011)
pTP178	pRS316 mre11 H125N	mre11 exonuclease mutant from Tanya Paull
pJH359	pRS316 CUP1 FRT	CUP1 repeat flanked by FRT sites. PCR primers CUP1 F3b FRT to CUP1 R11 on pBS CUP1 F3R3 (pJH254 - Hull et al.(2017)). Digested ClaI NotI and cloned into pRS316 digested with same.	This study
pJH376	pRS316 CUP1 FRT ARSH4	CUP1 repeat flanked by FRT sites with additional ARS. PCR primers ARSH F1 to ARSH R1 on pRS316. Digested BglII EcoRI and cloned into pJH359 digested with same.	This study
pJH368	pRS413 Pgal1-FLP	Galactose driven expression of Flp protein. PCR Pgal1-10 F2 to Pgal1-10 R2 on BY4741 gDNA digested with SphI SacI, PCR 2um F1 to FLP R2 on BY4741 gDNA digested with SphI BamHI, both cloned into pRS413 digested with SacI BamHI	This study
pJH357	pBIS-GALkFLP(URA)	Plasmid for curing 2-micron (Addgene #49460, deposited by Marc Gartenberg)	Tsalik et al (1998)
