# Supplementary material for: Transcription-induced formation of extrachromosomal DNA during yeast ageing
Source: PLoS Biol. 2019 Dec 3;17(12):e3000471. doi: 10.1371/journal.pbio.3000471 (PMC6890164; doi:10.1371/journal.pbio.3000471)
Supplement: S4 Table — (XLSX) [file pbio.3000471.s009.xlsx]

## Sheet: Table S4 - Probes
Probes used in this study.
Probe name (target)	Description
CUP1	Probe to CUP1 repeats, including CUP1 eccDNA. PCR CUR1 F3b-CUP1 R3b
NTS1	Probe to rDNA repeats, including ERCs. PCR NTS1 F1 - NTS1 R1
2 micron	Probe to 2 micron DNA. PCR 2um F1 - 2um R1
Pgal-3HA	Probe to Pgal-3HA cup1 allele. PCR Pgal1-10 F1 - 3HA R2 T7 on gDNA of Pgal1-3HA strain
Pcup1-CUP1	Probe to Pcup1-CUP1 cup1 allele. PCR CUP1 F8 - CUP1 R10 T7
3HA	Probe to 3HA sequence for RNA analysis. PCR oJH1299 - oJH1300
ACT1	Probe to ACT1 for RA analysis. PCR ACT1 F1 - ACT1 R1
MUT204	Probe to MUT204 region. PCR MUT204 F1 - MUT204 R1
CUP1 ORF	Probe to CUP1 ORF for RNA analysis. PCR CUP1 F10 - CUP1 R10 T7
