# Supplementary material for: Transcription-induced formation of extrachromosomal DNA during yeast ageing
Source: PLoS Biol. 2019 Dec 3;17(12):e3000471. doi: 10.1371/journal.pbio.3000471 (PMC6890164; doi:10.1371/journal.pbio.3000471)
Supplement: S1 Data — (ZIP) [file pbio.3000471.s010.zip]

Archive with 1 entries (1 files):
- S1_Data.xlsb
